# Supplementary material for: Searching for Metabolic Markers of Stroke in Human Plasma via NMR Analysis
Source: Int J Mol Sci. 2023 Nov 10;24(22):16173. doi: 10.3390/ijms242216173 (PMC10671802; doi:10.3390/ijms242216173)
Supplement: Supplementary file 1 [file ijms-24-16173-s001.zip]

Archive with 3 entries (3 files):
- Supplementary Figure S1.pdf
- Supplementary Table S3.pdf
- Supplementary Tables S1 and S2.pdf
